# Supplementary material for: Simple circuit equivalents for the constant phase element
Source: PLoS One. 2021 Mar 26;16(3):e0248786. doi: 10.1371/journal.pone.0248786 (PMC7997031; doi:10.1371/journal.pone.0248786)
Supplement: S2 File — (CIR) [file pone.0248786.s002.cir]

*
* S1: Supporting information for 
* Simple Circuit Equivalents for the Constant Phase Element
* Sverre Holm, Thomas Holm, Oerjan Groettem Martinsen
* 2021

[Main]
FileType=CIR
Version=12.00
Program=Micro-Cap
Component Version=10.00
Shape Version=11.00
Screen=1097,617
MCAPVersion=12.2.0.3
Key ID=Demo
NLCnt=16
TXCnt=0

[shapedef]
Name=Ground
Line=0,0,12,0
Line=12,-8,12,8
Line=18,-4,18,4
Line=24,0,24,0

[shapedef]
Name=Inductor
Line=42,0,48,0
Line=0,0,5,0
Arc=5,-7,17,7 , 11,-7,5,0
Arc=13,-7,25,7 , 19,-7,13,0
Arc=29,-7,41,7 , 35,-7,29,0
Arc=21,-7,33,7 , 27,-7,21,0
Arc=6,-7,18,7 , 18,0,12,-7
Arc=14,-7,26,7 , 26,0,20,-7
Arc=22,-7,34,7 , 34,0,28,-7
Arc=30,-7,42,7 , 42,0,36,-7
Line=11,-7,12,-7
Line=19,-7,20,-7
Line=27,-7,28,-7
Line=35,-7,36,-7
Arc=13,-4,17,2 , 13,-1,15,2
Arc=29,-4,33,2 , 29,-1,31,2
Arc=21,-4,25,2 , 21,-1,23,2
Arc=14,-4,18,2 , 16,2,18,-1
Arc=30,-4,34,2 , 32,2,34,-1
Arc=22,-4,26,2 , 24,2,26,-1
Line=15,2,16,2
Line=23,2,24,2
Line=31,2,32,2
Line=5,5,9,5
Line=41,5,41,9
Line=39,7,43,7
Current=32,8,16,8

[shapedef]
Name=Plus.root
Line=-2,0,2,0
Line=0,-2,0,2

[shapedef]
Name=Resistor
PolyOpen=12
PolyLine=0,0
PolyLine=0,0
PolyLine=12,0
PolyLine=14,-4
PolyLine=18,4
PolyLine=22,-4
PolyLine=26,4
PolyLine=30,-4
PolyLine=34,4
PolyLine=36,0
PolyLine=48,0
PolyLine=48,0
Current=32,8,16,8

[shapedef]
Name=SPICE_V
Root="Vsource.root",0,0,0

[shapedef]
Name=Vsource.root
Line=0,0,12,0
Line=36,0,48,0
Ellipse=12,-12,36,12
FColor=None
Line=7,5,7,9
Root="Plus.root",41,7,0
Current=32,16,16,16

[compdef]
Name=Resistor
Definition=Resistor
Shape=Resistor
Mask=6913
Used=153
memo=Resistor
Label Offset=18,6,8,11
PinCnt=2
Pin="Plus",6,0,-10,-4
Pin="Minus",0,0,-14,-4

[compdef]
Name=Inductor
Definition=Inductor
Shape=Inductor
Mask=7681
Used=33
memo=Inductor
Label Offset=18,9,11,12
PinCnt=2
Pin="Plus",6,0,-5,-9
Pin="Minus",0,0,-3,-9

[compdef]
Name=Ground
Definition=Ground
Shape=Ground
Mask=1793
Used=258
memo=Ground
Label Offset=0,0,0,0
PinCnt=1
Pin="PinA",0,0,-3,-7

[compdef]
Name=Voltage Source
Definition=VSpice
Shape=SPICE_V
Mask=4865
Used=41
memo=Voltage Source
Label Offset=19,13,15,13
PinCnt=2
Pin="Plus",6,0,-5,-6
Pin="Minus",0,0,-20,-6

[Circuit]
Window Placement=3,3, 0,214, -8,-31, 381,0,762,224
Default Object=Color=#000080
Default Object Font=Height=-15,FStyle=0,Color=#000080,Name=Arial
Default Object Apply Border To Text=No
Default Object Apply Fill To Text=No
Default Object GridSnap=No
NodeVoltageFormat=3
CurrentFormat=3
PowerFormat=3
PathDelayFormat=3
WarningFormat=3
GridTextFormulaFormat=3
Window Placement in Transient Analysis=3,3, 0,214, -8,-31, 381,0,762,224
Window Placement in Transient Probe=1,1, -1,-1, -8,-31, 381,0,762,347
Window Placement in AC Analysis=2,3, -1,-1, -8,-31, 104,104,1088,373
SpiceType=AMBIGUOUS
Title_Block_Border=None
Title_Block=False
Show Nodes=False
Show Voltages=True
Show Current=False
Show Power=False
Show Condition=False
Show Pin Connections=True
Show Connection Warnings=False
Show Cross=False
Show Attribute Text=True
Show Grid Text=True

[Comp]
Name=Resistor
Px=328,184
Rot=3

[Attr]
ON=-24,-25,PART
V=R1
Style=8192

[Attr]
ON=-16,-39,RESISTANCE
V=1
Style=8192

[Attr]
ON=0,0,PACKAGE
V

[Comp]
Name=Inductor
Px=328,232
Rot=5

[Attr]
ON=-32,-36,PART
V=L1
Style=8192

[Attr]
ON=-76,-16,INDUCTANCE
V=(1+T/0.9)
Style=8192

[Attr]
ON=0,0,PACKAGE
V

[Comp]
Name=Ground
Px=152,232
Rot=7

[Wire]
Pxs=152,232,328,232

[Comp]
Name=Voltage Source
Px=152,208
Rot=3

[Attr]
ON=-31,-27,PART
V=V1
Style=8192

[Attr]
ON=-96,-41,VALUE
V=DC 0 AC 1 0 Pulse 0 1k 0 1p 1p 1m 10000

[Attr]
ON=0,0,PACKAGE
V

[Attr]
ON=0,0,SMOOTHING
V=N
Style=256

[Attr]
ON=0,0,Saved_PulseS
V=N
Style=256

[Attr]
ON=0,0,FRACTION
V=.2
Style=256

[Attr]
ON=0,0,Saved_PulseF
V=.2
Style=256

[Attr]
ON=0,0,Saved_Pulse
V=DC 0 AC 1 0 Pulse 0 1k 0 1p 1p 1m 10000
Style=256

[Attr]
ON=0,11,Saved_Sin
V=DC 0 AC 1 0 Sin 0 1 1 0 0 0
Style=256

[Attr]
ON=0,22,Saved_Exp
V=DC 0 AC 1 0 Exp 0 1 100n 100n 500n 100n
Style=256

[Attr]
ON=0,33,Saved_PWLS
V=N
Style=256

[Attr]
ON=0,44,Saved_PWLF
V=.2
Style=256

[Attr]
ON=0,55,Saved_PWL
V=DC 0 AC 1 0 PWL 0,1 100n,2 400n,3 500n,4 600n,1 700n,2 1u,0
Style=256

[Attr]
ON=0,66,Saved_SFFM
V=DC 0 AC 1 0 SFFM 0 1 1e6 .5 1e7
Style=256

[Attr]
ON=0,77,Saved_Noise
V=DC 0 AC 1 0 Noise 10n 1 0 1u
Style=256

[Attr]
ON=0,88,Saved_Gaussian
V=DC 0 AC 1 0 Gaussian 1 500n 200n 1u
Style=256

[Attr]
ON=0,99,Saved_Define
V
Style=256

[Attr]
ON=0,110,Saved_None
V=DC 1 AC 0 0
Style=256

[Comp]
Name=Resistor
Px=456,184
Rot=3

[Attr]
ON=-24,-25,PART
V=R2
Style=8192

[Attr]
ON=-16,-39,RESISTANCE
V=1
Style=8192

[Attr]
ON=0,0,PACKAGE
V

[Comp]
Name=Inductor
Px=456,232
Rot=5

[Attr]
ON=-34,-33,PART
V=L2
Style=8192

[Attr]
ON=-30,-14,INDUCTANCE
V=1
Style=8192

[Attr]
ON=0,0,PACKAGE
V

[Comp]
Name=Resistor
Px=576,184
Rot=3

[Attr]
ON=-24,-25,PART
V=R3
Style=8192

[Attr]
ON=-16,-39,RESISTANCE
V=1
Style=8192

[Attr]
ON=0,0,PACKAGE
V

[Comp]
Name=Inductor
Px=576,232
Rot=5

[Attr]
ON=-34,-33,PART
V=L3
Style=8192

[Attr]
ON=-50,-15,INDUCTANCE
V=T/0.9
Style=8192

[Attr]
ON=0,0,PACKAGE
V

[Wire]
Pxs=328,136,456,136

[Wire]
Pxs=456,136,576,136

[Wire]
Pxs=328,232,456,232

[Wire]
Pxs=456,232,576,232

[Wire]
Pxs=152,208,152,232

[Wire]
Pxs=152,136,328,136

[Wire]
Pxs=152,136,152,160

[Schematic]
CurrentSection 0=0
CurrentSection 1=0
CurrentSection 2=0
CurrentSection 3=0
Splitter.xs=0
Splitter.ys=0
TextQuad=4099
Scale=1
GridUser=10
ShapeGroups="Main","Euro","Polarity","Main1","Main11","Electrolytic","GroundArrow","DeMorgan"
CalcRMS=False
CalcAVG=False
CalcPeak=False
CalcVoltage=False
DisplayMeasure=Last
ShareScales=True

[Tools]
Pos=Top
FILESAVEASOLD=No
BOM=No
FILEPCB=No
PROBE=Yes
SELECT=Yes
PAN=Yes
COMP=Yes
TEXT=Yes
WIRE=Yes
WIRED=Yes
BUS=Yes
GRAPHIC=Yes
FLOWCHART=Yes
LINE=No
ELLIPSE=No
RECT=No
DIAM=No
ARC=No
PIE=No
TRIANGLE=No
STAR=No
LEFTBRK=No
RIGHTBRK=No
BOTHBRK=No
META=No
PARALLELOGRAM=No
FC_PROCESS=No
FC_ALT_PROCESS=No
FC_DECISION=No
FC_DATA=No
FC_PREDEFPROCESS=No
FC_INTERNALSTORAGE=No
FC_DOCUMENT=No
FC_MULTIDOCUMENT=No
FC_TERMINATOR=No
FC_PREPARATION=No
FC_MANUALINPUT=No
FC_MANUALOPERATION=No
FC_CONNECTOR=No
FC_OFFPAGECONNECTOR=No
FC_PUNCHCARD=No
FC_PUNCHEDTAPE=No
FC_SUMMING_JUNCTION=No
FC_OR=No
FC_COLLATE=No
FC_SORT=No
FC_EXTRACT=No
FC_MERGE=No
FC_STORED_DATA=No
FC_DELAY=No
FC_SAS=No
FC_MAGNETIC_DISK=No
FC_DAS=No
FC_DISPLAY=No
SPREAD_SHEET=Yes
POLYCLOS=No
POLYOPEN=No
FLAG=No
INFO=Yes
HELP=Yes
HELP_SPICE=No
LINK=No
CHECK=No
REGION_ENABLE=Yes
TITLE_BLOCK=Yes
DIGTRC=No
DIGTRC2=No
BUILD_COMMAND=Yes
DIGALL=No
GRIDTEXT=Yes
COMPTEXT=Yes
NODE=Yes
MEASURED=Yes
NODEV=Yes
CURRENT=Yes
POWER=Yes
CONDITIN=Yes
PIN=Yes
CONNWARN=Yes
CROSS=No
GRID=No
BORDER=No
BORDERONE=No
TITLE=No
RUBBER=Yes
PROPERTY=Yes
STEP=Yes
MIRROR=Yes
ROTATE=Yes
FLIPY=Yes
FLIPX=Yes
CIR_MAKEMACRO=No
CLEARCUTWIRE=No
CLIPBOARDCIRPAGE2BMM=No
FINDCOMP=Yes
FIND=Yes
REPEAT=No
REPLACE=No
MODEL=Yes
CIR2CKT=No
ATTDISP=No
ENABLE=No
DISABLE=No
ENABLE_WITH=No
TOFRONT=No
TOBACK=No
SELNEXT=No
PAGEADD=No
PAGEADDTEXT=No
ADDSECTION=No
PAGEDEL=No
ZOOMIN=Yes
ZOOMOUT=Yes
AUTOSCALECIR=No
GOTOFLAG=No
UPLEVEL=Yes
COLOR=No
FONT=No
STYLE=No
DM_LAST=No
DM_RMS=No
DM_AVG=No
DM_PEAK=No
GRID_NONE=No
GRID_NORMAL=No
GRID_BOLD_5=No
GRID_BOLD_6=No
GRID_BOLD_USER=No
GRAPH_PAPER=No
SPLITCIRTEXTH=No
SPLITCIRTEXTV=No
SPACE_SPLITTERS_EVENLY=No
NORMALCIR=No
RENAMEDEFINE=No
RENAMECMP=No
ATTALIGN=No
RESETNODEPOS=No
FIT2STANDARD=No
NODESNAP=No
MOVETEXT=No
TEXTINC=No
TOGGLETEXT=No
TOGGLEMODE=No
TOLERANCE=No
ALIGNAB=No
ALIGNLEFT=No
ALIGNCENTER=No
ALIGNRIGHT=No
ALIGNTOP=No
ALIGNMIDDLES=No
ALIGNBOTTOM=No

[Section]
Index=0
Name="RL-voltageImpulseTimeVarying4"
Type=Main
Enable=True
CurrentPage 0=0
CurrentPage 1=0
CurrentPage 2=0
CurrentPage 3=0
TabSize 0=425
TabSize 1=425
TabSize 2=425
TabSize 3=425

[Page]
Index=0
Section=0
Print=False
Enable=True
Name=Main
T.PrintPreview=Off,0,0,1,1
PrinterScale=1
Scale 0=1
Scale 1=1
Scale 2=1
Scale 3=1
Px=70,215
WinBackGround Color=#FFFFFF
Select Color=#FF0000
Anchor Color=#000000
Select Box Color=#000080
Grid Text Color=Height=-12,FStyle=0,Color=#0000FF,Name=Verdana
Grid Text RTF=False
Grid Text Angle=0
Grid Text GridSnap=True
Grid Text PinIt=False
Grid Text JustifyH=Left
Grid Text JustifyV=Bottom
Grid GradientColor2=None
Grid OutlineThickness=1
Grid OutlineColor=None
Component Color=#0000FF
Attribute Text=Height=-12,FStyle=0,Color=#008000,Name=Verdana
Wire Color=#008000
Bus Color=#008000
Pin Connection=Height=-10,FStyle=0,Color=#FF0000,Name=Arial
Pin Marker Color=#008000
Node Number=Height=-11,FStyle=0,Color=#FF00FF,Name=Arial
Node Voltage Color=Height=-11,FStyle=0,Color=#000000,Name=Arial
Dynamic AC Voltage Color=#E4E4E4
Text Banner Text=Height=-15,FStyle=0,Color=#800000,Name=Arial
Title Block Background=#C0C0C0
Current=Height=-11,FStyle=0,Color=#0000FF,Name=Arial
Power/Condition=Height=-11,FStyle=0,Color=#FF0000,Name=Arial
Digital Path Color=#FF0000
Title Block Border=#000000
Disabled	Color=#C0C0C0
Search Color=#FFFF00
Grid Color=#000000
Graph Paper=#E4E4E4
Digital 0 Color=#000000
Digital R Color=#FFFF00
Digital F Color=#FFFF00
Digital 1 Color=#FF0000
Digital X Color=#C0C0C0
Digital Z Color=#808080
Block Select Color=#51F998

[Page]
Index=1
Section=0
Type=Text
Print=False
Enable=True
Name=Text
Font=Height=-15,FStyle=0,Color=#000000,Name=Courier New
Comment Color=#008000
WinBackGround Color=#FFFFFF
Disabled	Color=#C0C0C0
KeyWord Color=#0000FF
Error	Color=#FF0000
Search Color=#FFFF00

[Page]
Index=2
Section=0
Type=Text
Print=False
Enable=True
Name=Models
SB 0=0,5
Font=Height=-15,FStyle=0,Color=#000000,Name=Courier New
Comment Color=#008000
WinBackGround Color=#FFFFFF
Disabled	Color=#C0C0C0
KeyWord Color=#0000FF
Error	Color=#FF0000
Search Color=#FFFF00

[Page]
Index=3
Section=0
Type=Info
Print=False
Enable=True
Name=Info
Font=Height=-15,FStyle=0,Color=#000000,Name=Courier New
Comment Color=#008000
WinBackGround Color=#FFFFFF
Disabled	Color=#C0C0C0
KeyWord Color=#0000FF
Error	Color=#FF0000
Search Color=#FFFF00

[Text Area]
Section=0
Page=1

[Text Area]
Section=0
Page=2
Text=* Schematic File
Text=*
Text=* Syntax:
Text=* .MODEL <model name> [AKO:<reference model name>] <ModelType>
Text=* +([<parameter name>=<value>][LOT[/#][/GAUSS|/UNIFORM|/WCASE]=[<tol>[%]] |[-<low>%,<high>%]][DEV[/#][/GAUSS|/UNIFORM|/WCASE]=[<tol>[%]]...)
Text=* ModelType must be one of OPA,D,NPN,NMOS,NJF,PUL,SIN,TRN,CORE,GASFET,VSWITCH,ISWITCH,CAP,IND,RES,PNP,PMOS,PJF,DOUTPUT,DINPUT,UADC,UDAC,UGATE,UTGATE,UEFF,UGFF,UDLY,UPLD,UROM,URAM,UBGT,UIO,LPNP,NIGBT,I,V
Text=*
Text=*Examples:
Text=* .MODEL 2N2222A NPN(BF=150 IS=1E-14)
Text=* .model M1 NMOS(KP=2.5E-5 VTO=1.345 CGDO=14.67p CGBO=4.566p)
Text=* .MODEL DK D(IS=1E-18)
Text=* .model 2N2222A AKO:2N2222 NPN (BF=55 ISE=10F)
Text=* .Model BJT1 NPN (RE=12 LOT/1/GAUSS=30% DEV/2/UNIFORM=2%)
Text=*
Text=* A .cir file is typically found in the data directory
Text=*

[InfoPage]
InfoPage=True
Warnings=True
System=True
Defines=True
Array=True
Model=True
Measure=True
MacroSubckt=True
NotUsed=False
ComponentCounts=True
VariablizePaths=False
DontShowPaths=False
SimulationLog=True

[Transient]
WinID=1
Window Placement=3,3, 0,214, -8,-31, 381,0,762,224
Font=Height=-29,FStyle=0,Color=#000000,Name=Arial
WinBackGround Color=#FFFFFF
Select Color=#FF0000
Anchor Color=#000000
Select Box Color=#FFFF80
Window Placement in Probe=0,1, -1,-1, 0,0, 0,0,381,347
Title
AutoTitle=No
Grid Color=#000000
Grid Weight=2
Grid Pattern=Dot6
Tracker Foreground=Height=-15,FStyle=0,Color=#000000,Name=Arial
Tracker Background=#FFFF00
Baseline color=#0000FF
BaseLine Weight=1
CurveFit color=#FF0000
CurveFit Weight=2
CurveFit Pattern=Dash
Static Grids=False
PlusMark=False
MinorLog25=Off
LabelMinor=Off
DataPoints=False
Token=True
Ruler=False
XAxisGrids=True
YAxisGrids=True
MinorLogGrids=False
BaseLine=False
AlignZ=True
Align Cursors=True
TagFormatX=3
TagFormatY=3
FormulaFormat=2
EndMode=SCALE
Graph Background=#FFFFFF
Tracker Intercept=False
Tracker Mouse=True
Tracker Cursor=True
Tracker Cursor BranchInfo=False
Horizontal Cursor=False
Same Y Scales=No
Enable X Scaling=True
Enable Y Scaling=True
Keep X Scales The Same=True
Number of Grids X=5
Number of Grids Y=5
Cursor Select Color Primary=#C0C0C0
Cursor Select Color Secondary=#FF0000
Data Point Labels Color Fore=Height=-15,FStyle=0,Color=#000000,Name=Arial
Data Point Labels Color Back=#FFFF00
OperPoint=True
OperPointOnly=False
AutoScaleRanges=False
FixedTimeStep=False
DoPSS=False
PSS_Periods="1"
PSS_Iterations="5"
PSS_Error="1u"
PSS_ShowPlots=True
FFT_NPts="8192"
FFT_IncludeDCHarmonic=False
FFT_AutoScale_Harmonics="10"
PrinterAutoTile=No
PrinterBlackBorder=No
MonMaxShow=5
MonPageWidth=42
MonPlotWidth=26
MonExprXWidth=96
MonExprYWidth=206
MonRangeXWidth=147
MonRangeYWidth=75
AnimateWait=None
AnimateWaitTime=500
AnimatePressAfter=0
ThumbNail=802,0,1097,192
Save_For_Future=No
Reduce_Display=1
Reduce_Save=1
Reduce_ThrowDataOut=0
Num Out Header Left
Num Out Header Center="$MC\n$user\n$company\n$Analysis of $name\n$date $time"
Num Out Header Right
Num Out Delimiter=32
Num Out Write=False
Num Out Write Main Header=False
Num Out Write Limits=False
Num Out Write Branch Header=False
Num Out Write Models=False
Num Out Write Zero Models=True
Num Out Write Undefined Models=True
Num Out Write Operating Point=False
Num Out Write Measurement Values=False
Num Out Write Tolerance Detail=True
Num Out Write Values=False
Num Out Write Waveform Header=True
Num Out Allow Dup Y Expr=False
Num Out Low="TSTART"
Num Out High="TMAX"
Num Out Font=Height=-15,FStyle=0,Color=#000000,Name=Courier New
Num Out Window Placement=2,3, -1,-1, -8,-31, 0,0,381,307
Num Out Format=3G
Num Out HideNonSelected=True
Num Out UseActualDataPoints=False
UserFileName="C:\Users\svhol\Dropbox (UiO)\latex\2021-ConstantPhaseElement\MicroCap\RL-voltageImpulseTimeVarying.USR"
Wav SampleRate=6000
Wav Nbits=16
AutoSaveWave=True
Wave Format=16E
State Variables Format=5E
Print Individual Pages=False

[Tools]
Pos=Top
SELECT=Yes
PAN=Yes
GRAPHIC=Yes
LINE=No
ELLIPSE=No
RECT=No
DIAM=No
ARC=No
PIE=No
TRIANGLE=No
STAR=No
LEFTBRK=No
RIGHTBRK=No
BOTHBRK=No
META=No
PARALLELOGRAM=No
POLYCLOS=No
POLYOPEN=No
SCALE=Yes
CURSOR=Yes
MEASUREH=Yes
MEASUREV=Yes
TAG=Yes
PTAG=Yes
TEXT=Yes
PROPERTY=Yes
START=Yes
STOP=Yes
PAUSE=Yes
RESUME=No
DATAPTS=Yes
TOKENS=Yes
RULER=No
PLUS=No
XAXIS=Yes
YAXIS=Yes
MINORLOG=Yes
LOG25=No
BASELINE=No
HORIZCUR=No
GOTOX=Yes
GOTOY=Yes
GOTOPERF=Yes
GOTOBRNC=Yes
CLEAR_ACCUMULATED=Yes
PDELETE_ALL_PLOTS=Yes
NEXT=Yes
NEXTIN=Yes
PEAK=Yes
VALLEY=Yes
HIGH=Yes
LOW=Yes
INFLECTN=Yes
GHIGH=Yes
GLOW=Yes
BOTTOM=Yes
TOP=Yes
WAVEFORMBUFFER=Yes
AOUTPUT=Yes
PKEY=No
ENXSCALE=Yes
ENYSCALE=Yes
ZOOMIN=Yes
ZOOMOUT=Yes
AUTOSCALE=No
RESTORESCALE=No
COLOR=No
FONT=No
STYLE=No
SELNEXT=No
NORMALIZE=No
NORMALIZE_MIN=No
NORMALIZE_MAX=No
ADD_TAG_LEFT=No
ADD_TAG_RIGHT=No
ADD_HORZ_TAG=No
ADD_VERT_TAG=No
ALIGN_CURSORS=No
ALIGN_CURSORSZ=No
CURSORTOCLIPBOARD=No
TRACKER_CURSOR=No
TRACKER_CURSOR_BRANCHINFO=No
TRACKER_INTERCEPT=No
TRACKER_MOUSE=No
TOFRONT=No
TOBACK=No
SPLITCIRTEXTH=No
SPLITCIRTEXTV=No
SPACE_SPLITTERS_EVENLY=No
NORMALCIR=No
LABEL_WAVEFORM=No
LABEL_DATA_POINTS=No
WFB_ADD_TO_LIMITS=No
ENVELOPE=No
SAMEYSCALES=No
KEEPXSCALESTHESAME=No
CURVEFIT=No
ADD_MARKER=No
SHOWWATCH=No
BP=No
TOGGLEMODE=No
REMOVEALLTEXT=No
AUTOSCALEX=No
LABELALLMINOR=No
ALIGNLEFT=No
ALIGNCENTER=No
ALIGNRIGHT=No
ALIGNTOP=No
ALIGNMIDDLES=No
ALIGNBOTTOM=No

[APage]
Analysis=Transient
Name="MAIN"
PrintPreview=On,0,0,1,1

[AC]
WinID=2
Window Placement=2,3, -1,-1, -8,-31, 104,104,1088,373
Font=Height=-19,FStyle=0,Color=#0000FF,Name=Arial
WinBackGround Color=#FFFFFF
Select Color=#FF0000
Anchor Color=#000000
Select Box Color=#000080
Title
AutoTitle=Yes
Grid Color=#808080
Grid Weight=1
Grid Pattern=Dot6
Tracker Foreground=Height=-15,FStyle=0,Color=#000000,Name=Arial
Tracker Background=#FFFF00
Baseline color=#0000FF
BaseLine Weight=1
CurveFit color=#FF0000
CurveFit Weight=2
CurveFit Pattern=Dash
Static Grids=False
PlusMark=False
MinorLog25=Off
LabelMinor=Off
DataPoints=False
Token=False
Ruler=False
XAxisGrids=True
YAxisGrids=True
MinorLogGrids=True
BaseLine=False
AlignZ=True
Align Cursors=True
TagFormatX=3
TagFormatY=3
FormulaFormat=2
EndMode=SCALE
Graph Background=#FFFFFF
Tracker Intercept=False
Tracker Mouse=True
Tracker Cursor=True
Tracker Cursor BranchInfo=False
Horizontal Cursor=False
Same Y Scales=Yes
Enable X Scaling=True
Enable Y Scaling=True
Keep X Scales The Same=True
Number of Grids X=5
Number of Grids Y=5
Cursor Select Color Primary=#C0C0C0
Cursor Select Color Secondary=#FF0000
Data Point Labels Color Fore=Height=-15,FStyle=0,Color=#000000,Name=Arial
Data Point Labels Color Back=#FFFF00
OperPoint=True
AutoScaleRanges=True
FFT_NPts="8192"
FFT_IncludeDCHarmonic=False
FFT_AutoScale_Harmonics="10"
PrinterAutoTile=No
PrinterBlackBorder=No
MonMaxShow=3
MonPageWidth=66
MonPlotWidth=21
MonExprXWidth=142
MonExprYWidth=260
MonRangeXWidth=90
MonRangeYWidth=90
AnimateWait=None
AnimateWaitTime=500
AnimatePressAfter=0
Save_For_Future=No
Reduce_Display=1
Reduce_Save=1
Reduce_ThrowDataOut=0
Num Out Header Left
Num Out Header Center="$MC\n$user\n$company\n$Analysis of $name\n$date $time"
Num Out Header Right
Num Out Delimiter=32
Num Out Write=True
Num Out Write Main Header=True
Num Out Write Limits=True
Num Out Write Branch Header=True
Num Out Write Models=False
Num Out Write Zero Models=True
Num Out Write Undefined Models=True
Num Out Write Operating Point=True
Num Out Write Measurement Values=True
Num Out Write Tolerance Detail=True
Num Out Write Noise=True
Num Out Write Values=True
Num Out Write Waveform Header=True
Num Out Allow Dup Y Expr=False
Num Out Low="FMIN"
Num Out High="FMAX"
Num Out Font=Height=-15,FStyle=0,Color=#000000,Name=Courier New
Num Out Format=3
Num Out HideNonSelected=False
Num Out UseActualDataPoints=False
AutoSaveWave=False
Wave Format=16E
State Variables Format=5E
Print Individual Pages=False

[Tools]
Pos=Top
SELECT=Yes
PAN=Yes
GRAPHIC=Yes
LINE=No
ELLIPSE=No
RECT=No
DIAM=No
ARC=No
PIE=No
TRIANGLE=No
STAR=No
LEFTBRK=No
RIGHTBRK=No
BOTHBRK=No
META=No
PARALLELOGRAM=No
POLYCLOS=No
POLYOPEN=No
SCALE=Yes
CURSOR=Yes
MEASUREH=Yes
MEASUREV=Yes
TAG=Yes
PTAG=Yes
TEXT=Yes
PROPERTY=Yes
START=Yes
STOP=Yes
PAUSE=Yes
RESUME=No
DATAPTS=Yes
TOKENS=Yes
RULER=No
PLUS=No
XAXIS=Yes
YAXIS=Yes
MINORLOG=Yes
LOG25=No
BASELINE=No
HORIZCUR=No
GOTOX=Yes
GOTOY=Yes
GOTOPERF=Yes
GOTOBRNC=Yes
CLEAR_ACCUMULATED=Yes
PDELETE_ALL_PLOTS=Yes
NEXT=Yes
NEXTIN=Yes
PEAK=Yes
VALLEY=Yes
HIGH=Yes
LOW=Yes
INFLECTN=Yes
GHIGH=Yes
GLOW=Yes
BOTTOM=Yes
TOP=Yes
WAVEFORMBUFFER=Yes
AOUTPUT=Yes
PKEY=No
ENXSCALE=Yes
ENYSCALE=Yes
ZOOMIN=Yes
ZOOMOUT=Yes
AUTOSCALE=No
RESTORESCALE=No
COLOR=No
FONT=No
STYLE=No
SELNEXT=No
NORMALIZE=No
NORMALIZE_MIN=No
NORMALIZE_MAX=No
ADD_TAG_LEFT=No
ADD_TAG_RIGHT=No
ADD_HORZ_TAG=No
ADD_VERT_TAG=No
ALIGN_CURSORS=No
ALIGN_CURSORSZ=No
CURSORTOCLIPBOARD=No
TRACKER_CURSOR=No
TRACKER_CURSOR_BRANCHINFO=No
TRACKER_INTERCEPT=No
TRACKER_MOUSE=No
TOFRONT=No
TOBACK=No
SPLITCIRTEXTH=No
SPLITCIRTEXTV=No
SPACE_SPLITTERS_EVENLY=No
NORMALCIR=No
LABEL_WAVEFORM=No
LABEL_DATA_POINTS=No
WFB_ADD_TO_LIMITS=No
ENVELOPE=No
SAMEYSCALES=No
KEEPXSCALESTHESAME=No
CURVEFIT=No
ADD_MARKER=No
SHOWWATCH=No
BP=No
TOGGLEMODE=No
REMOVEALLTEXT=No
AUTOSCALEX=No
LABELALLMINOR=No
ALIGNLEFT=No
ALIGNCENTER=No
ALIGNRIGHT=No
ALIGNTOP=No
ALIGNMIDDLES=No
ALIGNBOTTOM=No

[APage]
Analysis=AC
Name="MAIN"

[Monte Carlo Options]
Analysis=Transient
Status=Off
Zero Tolerance=False
Eliminate Outliers=False
Distribution=Normal
Number of Runs=10
Seed=0

[Monte Carlo Options]
Analysis=AC
Status=Off
Zero Tolerance=False
Eliminate Outliers=False
Distribution=Normal
Number of Runs=10
Seed=0

[Performance]
Analysis=Transient
WinID=7
Window Placement=2,3, -1,-1, -8,-31, 0,0,968,224
Font=Height=-19,FStyle=0,Color=#0000FF,Name=Arial
WinBackGround Color=#FFFFFF
Select Color=#FF0000
Anchor Color=#000000
Select Box Color=#000080
Title=Peak_Y(i(R1),1,1) vs
AutoTitle=Yes
ShowWin=False
Grid Color=#808080
Grid Weight=1
Grid Pattern=Dot6
Tracker Foreground=Height=-15,FStyle=0,Color=#000000,Name=Arial
Tracker Background=#FFFF00
Baseline color=#0000FF
BaseLine Weight=1
CurveFit color=#FF0000
CurveFit Weight=2
CurveFit Pattern=Dash
Static Grids=False
PlusMark=False
MinorLog25=Off
LabelMinor=Off
DataPoints=False
Token=False
Ruler=False
XAxisGrids=True
YAxisGrids=True
MinorLogGrids=True
BaseLine=False
AlignZ=True
Align Cursors=True
TagFormatX=3
TagFormatY=3
FormulaFormat=2
EndMode=SCALE
Graph Background=#FFFFFF
Tracker Intercept=False
Tracker Mouse=True
Tracker Cursor=True
Horizontal Cursor=False
Same Y Scales=Yes
Enable X Scaling=True
Enable Y Scaling=True
Keep X Scales The Same=True
Number of Grids X=5
Number of Grids Y=5
UpdateDuringRun=True
Num Out Write Main Header=True
Num Out Write Limits=True
Num Out Write Branch Header=True
Num Out Write Waveform Header=True
Num Out HideNonSelected=False
Num Out Allow Dup Y Expr=False

[Tools]
Pos=Top
SELECT=Yes
PAN=Yes
GRAPHIC=Yes
LINE=No
ELLIPSE=No
RECT=No
DIAM=No
ARC=No
PIE=No
TRIANGLE=No
STAR=No
LEFTBRK=No
RIGHTBRK=No
BOTHBRK=No
META=No
PARALLELOGRAM=No
POLYCLOS=No
POLYOPEN=No
SCALE=Yes
CURSOR=Yes
MEASUREH=Yes
MEASUREV=Yes
TAG=Yes
PTAG=Yes
TEXT=Yes
PROPERTY=Yes
DATAPTS=Yes
TOKENS=Yes
RULER=No
PLUS=No
XAXIS=Yes
YAXIS=Yes
MINORLOG=Yes
LOG25=No
BASELINE=No
HORIZCUR=No
GOTOX=Yes
GOTOY=Yes
GOTOPERF=Yes
GOTOBRNC=Yes
NEXT=Yes
NEXTIN=Yes
PEAK=Yes
VALLEY=Yes
HIGH=Yes
LOW=Yes
INFLECTN=Yes
GHIGH=Yes
GLOW=Yes
ENXSCALE=Yes
ENYSCALE=Yes
ZOOMIN=Yes
ZOOMOUT=Yes
AUTOSCALE=No
RESTORESCALE=No
COLOR=No
FONT=No
STYLE=No
SELNEXT=No
NORMALIZE=No
NORMALIZE_MIN=No
NORMALIZE_MAX=No
ADD_TAG_LEFT=No
ADD_TAG_RIGHT=No
ADD_HORZ_TAG=No
ADD_VERT_TAG=No
ALIGN_CURSORS=No
ALIGN_CURSORSZ=No
CURSORTOCLIPBOARD=No
TRACKER_CURSOR=No
TRACKER_CURSOR_BRANCHINFO=No
TRACKER_INTERCEPT=No
TRACKER_MOUSE=No
TOFRONT=No
TOBACK=No
SPLITCIRTEXTH=No
SPLITCIRTEXTV=No
SPACE_SPLITTERS_EVENLY=No
NORMALCIR=No
LABEL_WAVEFORM=No
LABEL_DATA_POINTS=No
SAMEYSCALES=No
KEEPXSCALESTHESAME=No
CURVEFIT=No
ADD_MARKER=No
TOGGLEMODE=No
REMOVEALLTEXT=No
AUTOSCALEX=No
LABELALLMINOR=No
ALIGNLEFT=No
ALIGNCENTER=No
ALIGNRIGHT=No
ALIGNTOP=No
ALIGNMIDDLES=No
ALIGNBOTTOM=No

[APage]

[Performance WaveForm]
;Transient
PMExpression=Peak_Y(i(R1),1,1)
XData=-1
VFmtX=3
VFmtY=3
ScaleFactorX="None"
ScaleFactorY="None"
ScaleUnitsX="Auto"
ScaleUnitsY="Auto"
SFmtX=2
SFmtY=2
NOFmtX=3
NOFmtY=3
CS=Normal
Line Color=#0000FF
Text Color=#0000FF
Rainbow=False
PlotNum=1
AliasID=1
Enable=0
Auto Scale X=Yes
Auto Scale Y=Yes
Range Min X=0
Range Min Y=0
Range Max X=0
Range Max Y=1.2500000000000002
Range Grid X=0
Range Grid Y=0
Range Bold X=0
Range Bold Y=0
LinearX=True
LinearY=True

[Limits]
Analysis=Transient
TMax=1000
TStart=10m
TStep=0.001
NPts=11
Temp=27
RetraceRuns=1
StateVar=Zero
RunOption=Save
SaveMode=SaveVandI
Temperature Type=Linear
Accumulate Plots=False
IgnoreExprErrors=False

[WaveForm]
Analysis=Transient
Plt=1
AliasID=5
XExp=T
YExp=i(R3)
XRng=1000,0.01
YRng=10,1e-6
Options
WSP Title="i(R3) vs T"
WSP Checked=False
WSP NOP=999994
WSP Save Actual Data=True
WSP Wav Order=0
Enable=Enable
CS=Normal
Line Color=#00AE57
Text Color=#00AE57
Rainbow=False
LWdth=4
VFmtX=3
VFmtY=3
ScaleFactorX="None"
ScaleFactorY="None"
ScaleUnitsX="Auto"
ScaleUnitsY="Auto"
SFmtX=2
SFmtY=2
NOFmtX=3E
NOFmtY=3E

[WaveForm]
Analysis=Transient
Plt=1
AliasID=3
XExp=T
YExp=i(R3)
XRng=1000,0.01
YRng=10,1e-6
Options
Range Grid X=199.98
WSP Title="i(R3) vs T"
WSP Checked=True
WSP NOP=999994
WSP Save Actual Data=True
WSP Wav Order=0
Enable=DontRun
CS=Normal
Line Color=#FF0000
Text Color=#FF0000
Rainbow=False
VFmtX=3
VFmtY=3
ScaleFactorX="None"
ScaleFactorY="None"
ScaleUnitsX="Auto"
ScaleUnitsY="Auto"
SFmtX=2
SFmtY=2
NOFmtX=3E
NOFmtY=3E

[WaveForm]
Analysis=Transient
Plt=1
AliasID=1
XExp=T
YExp=i(R2)
XRng=1000,0.01
YRng=10,1e-6
Options
WSP Title="i(R1) vs T"
WSP Checked=False
WSP Save Actual Data=False
WSP Wav Order=0
Enable=Enable
CS=Normal
Line Color=#0000FF
Text Color=#0000FF
Rainbow=False
LWdth=4
VFmtX=3
VFmtY=3
ScaleFactorX="None"
ScaleFactorY="None"
ScaleUnitsX="Auto"
ScaleUnitsY="Auto"
SFmtX=2
SFmtY=2
NOFmtX=3E
NOFmtY=3E

[WaveForm]
Analysis=Transient
Plt=1
AliasID=2
XExp=T
YExp=i(R1)
XRng=1000,0.01
YRng=10,1e-6
Options
WSP Title="i(R1) vs T"
WSP Checked=False
WSP NOP=999994
WSP Save Actual Data=True
WSP Wav Order=0
Enable=Enable
CS=Normal
Line Color=#FF0000
Text Color=#FF0000
Rainbow=False
LWdth=4
VFmtX=3
VFmtY=3
ScaleFactorX="None"
ScaleFactorY="None"
ScaleUnitsX="Auto"
ScaleUnitsY="Auto"
SFmtX=2
SFmtY=2
NOFmtX=3E
NOFmtY=3E

[WaveForm]
Analysis=Transient
Plt=2
AliasID=4
XExp=T
YExp=V(1)
XRng=1000,0.01
YRng=10,1e-6
Options
Range Grid X=199.998
WSP Title="V(1) vs T"
WSP Checked=False
WSP NOP=0
WSP Save Actual Data=True
WSP Wav Order=0
Enable=DontRun
CS=Normal
Line Color=#0000FF
Text Color=#0000FF
Pattern=Dot6
Rainbow=False
LWdth=3
VFmtX=3
VFmtY=3
ScaleFactorX="None"
ScaleFactorY="None"
ScaleUnitsX="Auto"
ScaleUnitsY="Auto"
SFmtX=2
SFmtY=2
NOFmtX=3E
NOFmtY=3E

[Limits]
Analysis=AC
FRange=100,0.01
NPts=1001
Temp=27
MaxChng=5
NInput=NONE
NOutput=2
Sweep type=List
StateVar=Zero
RunOption=Normal
Temperature Type=Linear
Accumulate Plots=False
IgnoreExprErrors=False
FirstValueDisplay=Mag
SecondValueDisplay=PhaseDeg
DisplayValuesInProbe=DC

[WaveForm]
Analysis=AC
Plt=1
AliasID=1
XExp=F
YExp=dB(v(l0))
XRng=100,0.01
YRng=autoalways
Options=LINEARY
Range Grid X=19.998
Enable=Enable
Line Color=#0000FF
Text Color=#0000FF
Rainbow=False
VFmtX=3
VFmtY=3
ScaleFactorX="None"
ScaleFactorY="None"
ScaleUnitsX="Auto"
ScaleUnitsY="Auto"
SFmtX=2
SFmtY=2
NOFmtX=3E
NOFmtY=3E

[WaveForm]
Analysis=AC
AliasID=2
XExp=F
YExp=ph(v(l0))
XRng=10,0.01
YRng=autoalways
Options=LINEARY
Range Grid X=1.998
Enable=Enable
Line Color=#FF0000
Text Color=#FF0000
Rainbow=False
VFmtX=3
VFmtY=3
ScaleFactorX="None"
ScaleFactorY="None"
ScaleUnitsX="Auto"
ScaleUnitsY="Auto"
SFmtX=2
SFmtY=2
NOFmtX=3E
NOFmtY=3E

[WaveForm]
Analysis=AC
Plt=1
AliasID=3
XExp=F
YExp=dB(v(v1))
XRng=100,0.01
YRng=8,-32
Options=LINEARY
Range Grid X=19.998
Range Grid Y=8
Enable=Enable
Line Color=#008000
Text Color=#008000
Rainbow=False
VFmtX=3
VFmtY=3
ScaleFactorX="None"
ScaleFactorY="None"
ScaleUnitsX="Auto"
ScaleUnitsY="Auto"
SFmtX=2
SFmtY=2
NOFmtX=3E
NOFmtY=3E

[Limits]
Analysis=DynamicAC
Temp=27
FreqList=1E6
SliderPer=10
FirstValueDisplay=Mag
SecondValueDisplay=PhaseDeg
PlaceText=True

[Limits]
Analysis=DynamicDC
Temp=27
SliderPer=10
PlaceText=True

[Pane]
Analysis=Transient
SplitterRow 0=278
SplitterCol 0=1068
CurrentPage 0="MAIN"
CurrentPage 4="MAIN"

[Pane]
Analysis=AC
CurrentPage 0="MAIN"

[Pane]
Analysis=DC

[Pane]
Analysis=HmDistortion

[Pane]
Analysis=ImDistortion

[Pane]
Analysis=Stability

[Optimize]
Analysis=Transient
Format=6
ThatCnt=10
POWELL_TOL=1e-4
POWELL_RelPercentTol=.1
POWELL_PercentTol=1m
HOOKE_TOL=1e-4
HOOKE_PercentTol=1m
HOOKE_RHO=.3
HOOKE_EPSILON=1e-9
HOOKE_ITERMAX=1000
DE_MAXITER=200
DE_IPRINT=50
DE_PCROS=.9
DE_FACT=.5
DE_MULTIPLIER=5
InitialRangeFactor=2
InitializeEach=False
Method=Powell
Method=Hooke
Method=LM
Method=DE
Update_Plot=False
Minimize_Plot=False
StartWith=Existing
GridSize=4
NumberOfTrys=10
Log=False
Show Log=False

[Watch]
Analysis=Transient
Format=3
ExprPercentWidth=80

[Watch]
Analysis=AC
Format=3
ExprPercentWidth=80

[WorstCase]
Analysis=Transient
Do SENS=True
Do RSS=True
Do EVA=True
Do EVAO=False
Do MCA=True
Estimate=False
TileWindow=True
Excel=False
UpdatePlot=True
PRINT_RSSTable=True
PRINT_EVATable=True
PRINT_MCDetail=False
PRINT_Change=False
PRINT_Value=True
PRINT_Percent=True
FMT_Nominal=3
FMT_TOLERANCES=2F
FMT_PARAMETER=3
FMT_VARIANCES=3E
FMT_SEN=3E
FMT_SEN_PER=3E
FMT_OUTPUT=3
FMT_PERCENT=2F
SortColumn=RSS Variance Low

[WCTolerance]
Var Width=100
Nominal Width=72
Tol Width=152
Tol Name=Drift
Col Width Neq=50
Col Width Pos=50
Col Width Rnd=50

[WCFiles]
UseFile=<Library>Standard.tlib
AVAILABLE_FILE=<Library>Standard.tlib

[OPMethods]
Analysis=Transient
Standard Newton-Raphson=0,0
Source Stepping=0,0
Diagonal Gmin Stepping=0,0
Junction Gmin Stepping=0,0
Pseudo Transient=0,0

[OPMethods]
Analysis=AC
Standard Newton-Raphson=0,0
Source Stepping=0,0
Diagonal Gmin Stepping=0,0
Junction Gmin Stepping=0,0
Pseudo Transient=0,0

[OPMethods]
Analysis=DC
Standard Newton-Raphson=0,0
Source Stepping=0,0
Diagonal Gmin Stepping=0,0
Junction Gmin Stepping=0,0
Pseudo Transient=0,0

[OPMethods]
Analysis=HmDistortion
Standard Newton-Raphson=0,0
Source Stepping=0,0
Diagonal Gmin Stepping=0,0
Junction Gmin Stepping=0,0
Pseudo Transient=0,0

[OPMethods]
Analysis=ImDistortion
Standard Newton-Raphson=0,0
Source Stepping=0,0
Diagonal Gmin Stepping=0,0
Junction Gmin Stepping=0,0
Pseudo Transient=0,0

[OPMethods]
Analysis=Stability
Standard Newton-Raphson=0,0
Source Stepping=0,0
Diagonal Gmin Stepping=0,0
Junction Gmin Stepping=0,0
Pseudo Transient=0,0

[OPMethods]
Analysis=DynamicAC
Standard Newton-Raphson=0,0
Source Stepping=0,0
Diagonal Gmin Stepping=0,0
Junction Gmin Stepping=0,0
Pseudo Transient=0,0

[OPMethods]
Analysis=DynamicDC
Standard Newton-Raphson=0,0
Source Stepping=0,0
Diagonal Gmin Stepping=0,0
Junction Gmin Stepping=0,0
Pseudo Transient=0,0
